# Supplementary material for: Applying disease risk analysis for conservation translocations in Argentina: A case study on marsh deer (Blastocerus dichotomus)
Source: PLoS One. 2025 May 20;20(5):e0322878. doi: 10.1371/journal.pone.0322878 (PMC12091794; doi:10.1371/journal.pone.0322878)
Supplement: S1 — Relevant information for hazards presence and relevance on B. dichotomus, wildlife (mammals), domestic mammals, and humans, according to source and destination areas. (XLSX) [file pone.0322878.s001.xlsx]

## Sheet: Hazards presence, relevance and
				Source Park & surroundings				Destination Park & surroundings			Results for B. dichotomus in other areas	References
	Hazard	Situation in Argentina	Zoonosis	B. dichotomus	Wildlife (mammals)	Domestic mammals	Humans	Wildlife (mammals)	Domestic mammals	Humans
VIRUS	Infectious Bovine Rinotracheitis (BoHV: 1.2a /1.2b/4/5)	Present	no	Tested negative	Tested negative	present	not applicable	no data	Present	not applicable	Brazil / Argentina in Delta population tested negative	Araújo et al., 2010; Brock et al., 2020; Maidana et al., 2018; Morán et al., 2015; Orozco et al., 2020; Scioscia et al., 2011; .
	Malignant Catharral Fever (AlHV-1 /OvHV-2)	Abscent	no	no data	no data	no data	not applicable	no data	no data	not applicable	no data	CFSPH 2019.
	Foot and mouth Disease (Foot and mouth disease virus)	Free with bovine vaccine	yes, rare	Tested negative	Tested negative	Free with bovine vaccine	no data	no data	free with vaccination (last outbreak 2000-2002)	no data	Brazil / Argentina in Delta population tested negative	Araújo et al., 2010; König et al., 2007; Mattion et al., 2004; , Orozco et al., 2020; PANAFTOSA-OPS/OMS 2019.
	Vesicular Stomatitis (Vesicular stomatitis virus)	Present	yes	Tested negative	Present	no data	no data	no data	no data	no data	Argentina in Delta population tested negative	Orozco et al., 2020; Servicio Nacional de Seguridad y Calidad Agroalimentaria -SENASA's Wildlife Pathogens Surveillance Program, personal communication.
	Bovine Viral Diarrhea (Bovine viral diarrhea virus)	Present	no	Tested negative	Present	Present	not applicable	no data	Present	not applicable	Argentina in Deltapopulation tested negative	Lértora 2003 and 2009; Orozco et al., 2020;Odeón et al., 2001; Scioscia et al., 2011.
	Enzootic Bovine Leukosis (Bovine leukaemia virus -BLV)	Present	no	Tested negative	Tested negative	Present	not applicable	no data	no data	not applicable	Argentina in Delta population tested negative	Jacobo et al., 2005 and 2007; Orozco et al., 2020; Resoagli et al., 2001 and 2003; SENASA 2005a; SENASA's Wildlife Pathogens Surveillance Program, personal communication.
	Bluetongue (Bluetongue virus)	Present	no	Tested negative	Tested negative	Present	not applicable	no data	Present	not applicable	Brazil / Argentina in Delta population tested negative	Kawanami et al., 2018; Lager et al., 2004; Legisa et al., 2013; Lobato et al., 2015; Orozco et al., 2020; Pandolfi et al., 1998; SENASA 2005b; SENASA's Wildlife Pathogens Surveillance Program, personal communication.
	Epizootic Hemorragic Disease (Epizootic hemorrhagic disease virus)	Abscent	no	no data	no data	no data	not applicable	no data	no data	not applicable	Brazil	Duarte et al., 2 001;Kawanami et al., 2018; Pandolfi et al., 1998.
	Rabies (Rabies virus)	Present	yes	Present	Present	Present	Present	Present	Present	Present	no data	Andreau et al., 2003; Bolívar-Cimé et al., 2019; Delpietro et al., 2009; Goncalves et al., 2021; Greenhall 1988; MINSAL 2018; Miranda et al., 2003, 2005 and 2009;
Priones	Chronic Wasting Disease (CWD)	Abscent	Potential low (precautory principle)	no data	no data	no data	no data	no data	no data	no data	no data	Rivera et al., 2019; Tranulis & Tryland 2023.
BACTERIAS	Leptospirosis (Leptospira spp.)	Present	yes	Present	Present	Present	Present	Present	Present	Present	Brazil / Argentina in Delta population	Duarte et al., 2001; Draghi et al., 2011; Grune 2014. Grune Loffler et al., 2021; Jacobo et al., 2009; Jimenez-Perez et al., 2011; Koscinczuk et al., 2021; Merino et al., 2008; Orozco et al., 2020 and 2024; Ramirez et al., 2014; Scioscia et al., 2011; Uhart et al., 2001.
	Brucellosis (Brucella spp.)	Present	yes	Present	Present	Present	Present	no data	Present	Present	Argentina in Delta population tested negative	Konrad et al., 2013; Lértora et al., 2012; Martinez et al., 2018; MINSAL 2013; Monzon et al., 2021; Orozco et al., 2020; Scioscia et al., 2011; SENASA 2014; SENASA's Wildlife Pathogens Surveillance Program, personal communication.
	Bovine Tuberculosis (Mycobacterium bovis)	Present	yes	no data	Present	Present	Present	no data	Present	Present	no data	Barandiaran et al., 2024 a, b; Foschiatti & Ramírez 2009; Guanziroli et al., 2008; Martinez et al., 2016; Scioscia, et al., 2011; Sinkovich 2017.
	Johne´s disease-Paratuberculosis (M. avium paratuberculosis)	Present	no	Tested negative	Present	Present	not applicable	no data	Present	not applicable	Argentina in Delta population tested negative	Bernardelli et al., 2000; Martinez et al., 2016; Orozco et al., 2020; Scioscia et al., 2011.
	Enzootic Abortion (Chlamydia abortus)	Present	yes	Tested negative	Tested negative	no data	no data	no data	no data	no data	Argentina in Delta population tested negative	Della Rosa et al., 2021; Di Paolo et al., 2019; Orozco et al., 2020; Rojas et al., 2018; SENASA's Wildlife Pathogens Surveillance Program, personal communication.
	Q Fever (Coxiella burnetti)	Present	yes	Tested negative	Tested negative	Present	no data	no data	Present	no data	Brazil, Argentina in Delta population tested negative	Cardillo et al., 2023; de Souza Zanatto et al., 2019; Orozco et al., 2020; Trezeguet et al., 2010; SENASA's Wildlife Pathogens Surveillance Program, personal communication.
	Human Monocytic Ehrlichiosis (Ehrlichia chaffeensis)	Abscent	yes	Present	no data	no data	no data	no data	no data	no data	Brazil / Argentina in Delta population	Eberhardt et al., 2023; Guillemi et al., 2019; Machado et al., 2006; Orozco et al., 2020; Sacchi et al., 2012; Tomassone et al., 2008.
	Anaplasmosis (Anaplasma phagocytophilum)	Abscent	yes	no data	no data	no data	no data	no data	suspicius serology (unconfirmed by PCR, possible cross-reaction)	no data	Brazil	Eberhardt etal., 2023; Enriquez et al., 2019; Mastropaolo et al., 2009; Sacchi et al., 2012; Silveira et al., 2012.
	Anaplasmosis (A. marginale)	Present	no	Tested negative	Present	Present	not applicable	no data	Present	not applicable	Brazil / Argentina in Delta population	Arnica et al., 2024; Guillemi et al., 2016 and 2020; Machado et al., 2006 and 2012; Mastropaolo et al., 2009; Orozco et al., 2020; Silveira et al., 2012.
	Anaplasmosis (A. bovis)	Present	no	Tested negative	no data	no data	not applicable	no data	no data	not applicable	Brazil	Orozco et al., 2020; Silveira et al., 2012.
	Anaplasmosis (A. platys)	Present	no	Present	Present	Present	not applicable	no data	Present	not applicable	Brazil / Argentina in Delta population	Eberhardt et al., 2023; Machado et al., 2006; Orozco et al., 2020; Sebastian et al., 2023; Silveira et al., 2012.
	Anaplasmosis (A. odocoilei)	Present	no	Present	Present	Present	not applicable	no data	no data	not applicable	Argentina in Delta population	Eberhardt et al., 2023; Orozco et al., 2020; Orozco & Di Nucci 2023.
	Anaplasmosis (Candidatus anaplasma boleense)	Present	no	Tested negative	no data	no data	not applicable	no data	Present	not applicable	Argentina in Delta population	Orozco et al., 2020; Orozco & Di Nucci 2023; Sebastian et al., 2023.
	Shiga toxin-producing Escherichia coli	Present	yes	no data	no data	Present	Present	no data	Present	Present	no data	Parma et al., 2000; Cicuta et al., 1999, 2006 and 2009.
	Anthrax (Bacillus anthracis)	Present	yes	Tested negative	no data	no data	no data	no data	Present	Present	no data	Orozco et al., 2013a; SENASA 2019 ; Yordanov & Dimitrova 2023; SENASA's Wildlife Pathogens Surveillance Program, personal communication.
PARÁSITOS (sistéemico, hemo)	Sarcocystosis (Sarcocystis spp.)	Present	yes	Present	Present	Present	no data	Present	Present	no data	Brazil	Berra et al., 2023; Konrad et al., 2013; Maccio et al., 1988; Moré et al., 2009 and 2011; Navas-Suarez et al., 2018; Petetta et al., 2011; Ramirez et al., 1985; Reissig et al., 2020.
	Neosporosis (Neospora spp.)	Present	no	Tested negative	no data	Present	no data	Present	Present	no data	Brazil	Baldini et al., 2022; Crudeli et al., 2007; Gondim et al., 2001 and 2004; Konrad et al., 2013; Lértora et al., 2004; Martínez et al., 2012; Moré et al., 2009; Orozco et al., 2013a and, 2013b.
	Toxoplasmosis (Toxoplasma gondii)	Present	yes	Tested negative	Present	Present	no data	Present	Present	no data	Brazil	Enriquez et al., 2019; Ferreira et al., 1997; Jimenez-Perez et al., 2011; Konrad et al., 2013; Orozco et al., 2013a; Rios 2020.
	Coccidiosis (Eimeria spp., Isospora spp.)	Present	no	Present	Present	Present	not applicable	no data	Present	not applicable	no data	Corriale et al., 2011; Martínez et al., 2002; Orozco et al., 2020; Sánchez et al., 2013.
	Babesiosis (Babesia bovis y B. bigemina)	Present	no	Tested negative	no data	Present	not applicable	no data	Present	not applicable	Brazil	Ganzinelli et al., 2020; Mastropaolo et al., 2009; Orozco et al., 2020; Sacchi et al., 2012; Silveira et al., 2011.
	Theileriosis (Theileria cervi, T. equi)	Present	no	Present	no data	Present	no data	no data	Present	no data	Brazil, Argentina in Delta population	Di Nucci 2022; Holman et al., 1998. Orozco et al., 2020; Sebastian et al., 2021; Silveira et al., 2011 and 2013.
	Trypanosomiasis (Trypanosoma evansi)	Present	no	Present	Present	Present	no data	Present	Present	no data	Argentina in Delta population	Eberhardt et al., 2014; Galliez et al., 2024; González et al., 2003; Monzón 2005; Muñoz-Calderón et al., 2021; Orozco et al., 2020; Pertile et al., 2021.
	Trypanosomiasis (T. theileri)	Present	no	Present	no data	no data	no data	no data	no data.	no data	Argentina in Delta population	Orozco et al., 2020.
	Horse Bot Fly (Gasterophilus intestinalis & G. nasalis)	Present		Present	no data	no data	no data	no data	no data	no data	no data	Beccaceci 1994.
	Fasciolasis (Fasciola hepatica)	Present	yes	Present	Present	Present	no data	no data	Present	no data	no data	Álvarez et al., 2009; and 2016; Moriena et al., 2002; Orozco et al., 2020; Racioppi et al., 2007.
	Paramphistomiasis (Paramphistomum cervi, P. leydeni, Liorchis spp.)	Present	no	Present	no data	Present	not applicable	no data	no data	not applicable	Brazil	Beccaceci 1994; do Nascimento et al., 2000 and 2006; Orozco et al., 2020; Sanabria et al., 2009.
	Gastric trematodiasis (Balanorchis anastrophus)	Present	no	no data	no data	present	not applicable	no data	no data	not applicable	Brazil	do Nascimento et al., 2006; Sanabria et al., 2009; Travassos et al., 1927.
	Parasitic bronchitis (Dictyocaulus spp.)	Present	no	Present	Present	Present	not applicable	no data	Present	not applicable	Brazil	Cardona López et al., 1999; Mason 1994; Navas-Suarez et al., 2018; Orozco et al., 2020; Scioscia et al., 2011.
	Gongylonema infection (Gongylonema spp.)	Present	potential	no data	no data	no data	not applicable	no data	no data	not applicable	Brazil	Hancke & Suárez 2018; Navas-Suarez et al., 2018.
	Pygarginema infection (Pygarginema verrucosa)	Abscent	no	no data	no data	no data	not applicable	no data	no data	not applicable	Brazil	Lux Hoppe et al., 2010; Tavares et al., 2017; Vicente et al., 1997.
	Ascaridiasis (Ascaris spp.)	Present	yes	Present	Present	no data	no data	no data	no data	no data	no data	Beccaceci 1994; Scioscia et al., 2011; Socías et al., 2014.
	Verminous Gastroenteritis (Strongyloides spp, Trichostrongylus spp., Haemonchus spp., Ostertagia spp., Cooperia spp., Oesophagostomum spp., Trichuris spp.)	Present	no	Present	Present	Present	not applicable	no data	Present	not applicable	no data	Corriale et al., 2011; Orozco et al., 2020; Scioscia et al., 2011; Viola Resconi et al., 2006.
	Capillariasis (Capillaria spp.)	Present	no	Present	Present	Present	not applicable	Present	Present	not applicable	no data	Alvarez et al., 2016; Corriale et al., 2011; Mussart et al., 2003; Orozco et al., 2020.
	Black disease (Thysanosoma actinoides)	Present	no	no data	no data	no data	not applicable	no data	no data	not applicable	Brazil	Diesing KM 1850 and 1851; Robles et al., 2000; Sardella& Fugassa 2009.
	Hydatidosis (Echinococcus granulosus)	Present	yes	no data	no data	Present	Present	no data	Present	Present	no data	Alonso et al., 1997; Cucher et al., 2016; Hernández et al., 2019; Larrieu et al., 2000; OPS 2004; Scioscia 2022.
ECTOPARÁSITOS	Hard ticks (Rhipicephalus microplus)	Present	yes	Present	Present	Present	no data	no data	Present	no data	Brazil	Alvarez et al., 2016; Debarbora et al., 2012; Di Nucci 2022; Nava et al., 2017; Orozco et al., 2020; Silveira et al., 2011; Szabó et al., 2003 and 2007.
	Hard ticks (Amblyomma triste)	Present	yes	Present	Present	no data	Present	no data	no data	no data	Brazil	de Campos Pereira et al., 2000; Debarbora et al., 2012; Di Nucci 2022; Nava et al., 2017; Orozco et al., 2020; Szabó et al., 2003.
	Hard ticks (Amblyomma spp.)	Present	yes	Present	Present	Present	Present	Present	Present	no data	Brazil (A. cajenense)	de Campos Pereira et al., 2000; Debarbora et al., 2012; Di Nucci 2022; Nava et al., 2010; Serra-Freire 1997; Silveira et al., 2011; Szabó et al., 2003; Tarragona et al 2018.
	Hard ticks (Dermacentor nitens)	Present	yes	no data	no data	Present	no data	no data	no data	no data	Brazil	Sebastian et al., 2021; Silveira et al., 2011; Szabó et al., 2003.
	Lipoptena infection (Lipoptena sp.)	Present	no	no data	Present	no data	not applicable	no data	no data	not applicable	Brazil	Garcia et al., 2020; Goossen-Lebrón & Di Nucci 2024; Izenour et al., 2020; Reeves et al., 2006; Serra-Freire 1997; Szabó et al., 2010.
	Fleas (Ctenocephalides felis)	Present	yes	no data	Present	Present	Present	Present	Present	no data	Brazil	Di Benedetto & Oscherov 2014; Lima & Hathaway 1946; Oscherov et al., 2011; Santa Cruz 2006; Szabó et al., 2000; Urdapilleta et al., 2020.
	Myasis (Dermatobia hominis)	Present	yes	no data	Present	Present	no data	no data	Present	no data	Brazil	Luciani & Cardona López 1999; Moriena et al., 2000; Szabó et al., 2000.
	Screw-worm (Cochliomyia hominivorax)	Present	yes	no data	no data	Present	no data	no data	Present	Present	Brazil	Dufek, & Oscherov 2014; Heizenreder et al., 2009; Mulieri & Patitucci 2019; Szabó et al., 2000.
	Demodectic mange (Demodex spp.)	Present	no	Present	no data	no data	not applicable	no data	no data	not applicable	no data	Beccaceci 1994.
	Chorioptic mange (Chorioptes spp.)	Present	no	Present	no data	no data	not applicable	no data	no data	not applicable	no data	Beccaceci 1994.
	Psoroptic mange (Psoroptes spp.)	Present	no	no data	Present	no data	not applicable	no data	no data	not applicable	no data	Anziani et al., 2014; Benítez Infuleski et al., 2016; González-Acuña et al., 2009; Ibarra et al., 2020; Olaechea et al., 2013; Santa Cruz et al., 2000.
	Sarcoptic mange (Sarcoptes spp.)	Present	yes/rare	no data	Present	Informal reports for cattle.	no data	no data	no data	no data	no data	Corriale et al., 2013; Ibarra et al., 2020; Ferreyra et al., 2022.
HONGOS	Aureobasidium infection (Aureobasidium pullulans)	Present	potential	no data	no data	no data	no data	no data	no data	no data	Brazil	Navas-Suarez et al., 2018; Taylor et al., 2005.
ENFERMEDADES NO INFECCIOSAS	Capture myopathy	Present	no	no data	no data	no data	not applicable	no data	no data	not applicable	Brazil	Ashraf et al., 2019; Breed et al., 2019; Catao-Diaz & de Souza Camargo 2010; Duarte 2008; Paterson 2014.
	Selenium/Vit E deficency	Present	no	no data	no data	no data	not applicable	no data	Present	not applicable	no data	Balbuena et al.,1990; Flueck 2021.
	Nutritional deficit	Present	no	present	present	present	not applicable	no data	no data	not applicable	no data	Orozco et al., 2013a and 2020.
	References
	Alonso, J. M., Chamorro, M., Fabre, A., Flores, M., Galvan, M., & Gorodner, J. O. (1997). Focus of human hydatidosis in Chaco Province (Argentina). Parasitología al Día, 21(1/2), 51-53.
	Alvarez, J. D., Rigonatto, T., Martínez, E. I., Racioppi, O., & Ramírez, S. E. (2016). Diagnostic of endo and ecto parasites in buffaloes (Bubalus bubalis) during the four annual seasons, in two provinces in the Northeast of Argentina. Revista CES Medicina Veterinaria y Zootecnia, 11(3), 218-219.
	Álvarez, J. D., Moriena, R. A., Ortiz, M. I., & Racioppi, O. (2009). Hallazgo de Fasciola hepatica (Trematoda: Digenea) en un carpincho (Hydrochaeris hydrochaeris) de la Provincia de Corrientes, Argentina. Rev. Vet., 20(2), 132-134.
	Álvarez, J. D., Rigonatto, T., Martínez, E. I., Racioppi, O., Ramírez, S. E., & Sarmiento, N. F. (2016). Diagnóstico de endo y ecto parásitos en búfalos (Bubalus bubalis) en tres establecimientos del noroeste de la provincia de Corrientes y un establecimiento del Chaco. XXXVII Sesión de Comunicaciones Científicas 2016. Facultad de Ciencias Veterinarias – UNNE. Available online at https://reposito…
	Andreau, M. L., Luciani, C. A., Monzón, P., Lotero, D. A., Arg, R. C., Benítez-CC, I. C., & Arg, R. C. (2003). Diagnósticos de rabia paresiante bovina entre los años 1995 y 1998, en las provincias de Formosa, Chaco y Corrientes.
	Anziani, O. S., Suárez Archilla, G., Scandolo, D., Cooper, L., & Muchiutt, S. (2014). Sarna psoróptica bovina. Rev. Vet. Arg., 32(327). Available online at https://www.veterinariargentina.com/revista/2015/07/sarna-psoroptica-bovina/.
	Araújo Jr, J. P., Nogueira, M. F., Cruz, T. F., et al. (2010). Viral diseases. In: Duarte J. M. B., Gonzalez S. (Eds.), Neotropical Cervidology, Biology and Medicine of Latin American Deer (pp. 330–341). Funep/IUCN.
	Arnica, D., Orozco, M. M., Figini, I., Blanco, P., Li Puma, C., Farber, M. D., & Guillemi, E. C. (2024). Molecular Detection of Anaplasma marginale in Capybara (Hydrochoerus hydrochaeris) from Corrientes, Argentina. The Journal of Wildlife Diseases, 60(4), 974-979.
	Ashraf, M. B., Akter, M. A., Saha, M., Mishra, P., Hoda, N., & Alam, M. M. (2019). Clinicopathological evaluation on capture myopathy due to chemical immobilization in spotted deer. Turkish Journal of Veterinary Research, 3(2), 73-79.
	Balbuena, O., McDowell, L. R., Luciani, C. A., Conrad, J. H., Wilkinson, N., & Martin, F. G. (1990). Mineral status of beef cattle in the eastern area of Chaco and Formosa provinces (Argentina). Veterinaria Argentina, 7(61), 25-33.
	Baldini, M. H. M., Sandoval, E. D. P., & Duarte, J. M. B. (2022). Assessment of transplacental transmission of Neospora caninum and Toxoplasma gondii in Neotropical deer: An estimative based on serology. Veterinary Parasitology, 303, 109677.
	Barandiaran, S., Marfil, M. J., La Sala, L. F., Tammone, A., Condori, W. E., Winter, M., ... & Zumárraga, M. J. (2024a). Tuberculosis in Wild Pigs from Argentina. EcoHealth, 21(1), 71-82.
	Barandiaran, S., Ponce, L., Piras, I., Rosas, A. C., Peña Martinez, J., & Marfil, M. J. (2024b). Detection of non-tuberculous mycobacteria in native wildlife species at conservation risk of Argentina. Frontiers in Veterinary Science, 11, 1346514.
	Beccaceci, M. D. (1994). Parasites of the marsh deer, Blastocerus dichotomus, in the wild. IUCN-SSC Vet Gr Newsl., 1, 7-8.
	Benítez Infuleski, M., Revidatti, F. A., Feldmann, A. S., Basualdo, L., Rigonatto, T., & Laffont, G. V. (2016). Estado actual e importancia de la conservación de la fauna silvestre en un centro de recuperación (Corrientes). XXXVII Sesión de Comunicaciones Científicas. Facultad de Ciencias Veterinarias. Available online at http://repositorio.unne.edu.ar/handle/123456789/50679.
	Bernardelli, A., Cicuta, M. E., Nicola, A., Roibón, W. R., Boehringer, S. I., Benítez, M. C., ... & Estévez Madero, J. (2000). Paratuberculosis ovina en Corrientes, Argentina. Rev Sci Tech Off Int Epiz., 19(3), 800-809.
	Berra, Y., Moré, G., Helman, E., Argibay, H. D., & Orozco, M. M. (2023). Identification of a new Sarcocystis sp. in marsh deer (Blastocerus dichotomus) from wetlands of Argentina. International Journal for Parasitology: Parasites and Wildlife, 20, 39-45.
	Bolívar-Cimé, B., Flores-Peredo, R., García-Ortíz, S. A., Murrieta-Galindo, R., & Laborde, J. (2019). Influence of landscape structure on the abundance of Desmodus rotundus (Geoffroy 1810) in northeastern Yucatán, Mexico. Ecosistemas y recursos agropecuarios, 6(17), 263-271.
	Brock, J., Lange, M., Guelbenzu-Gonzalo, M., Meunier, N., Vaz, A. M., Tratalos, J. A., ... & Thulke, H. H. (2020). Epidemiology of age-dependent prevalence of Bovine Herpes Virus Type 1 (BoHV-1) in dairy herds with and without vaccination. Veterinary Research, 51, 1-13.
	Cardillo, N. M., Bastos, R., García, A., Pérez, R., García, E., Lloveras, S., & Suarez, C. (2023). First report of an outbreak of “Q” fever in an abattoir from Argentina. Zoonoses and Public Health, 70(8), 674-683.
	Cardona López, G. C., Stahringer, R. C., Eddi, C. S., & Caracostantógolo, J. (1999). Efecto del parasitismo gastrointestinal de los bovinos en crecimiento en el Este del Chaco, Argentina. Veterinaria Argentina, 26(153), 175-185.
	Catao-Diaz, J. L., & de Souza Camargo, C. M. (2010). Capture Myopathy. In: Duarte J. M. B., Gonzalez S. (Eds.), Neotropical Cervidology, Biology and Medicine of Latin American Deer (pp. 330-341). Funep/IUCN.
	CFSPH. The Center for Food Security and Public Health (2019). Fiebre catarral maligna. Animal Diseases Technical Factsheet. Available online at https://www.cfsph.iastate.edu/Factsheets/es/fiebre_catarral_maligna.pdf
	Cicuta, M. E., Deza, N., Roibón, W. R., Pereyra, D., Benitez, M. C., Arzú, R. O., & Boehringer, S. I. (2006). Detección de Escherichia coli productor de toxina Shiga en reses bovinas y carne molida de Corrientes, Argentina. Revista Veterinaria, 17(1), 20-25.
	Cicuta, M. E., Deza, N. L., Roibón, W. R., Arzú, O. R., & Barceló, M. D. C. (2009). Escherichia coli productor de toxina Shiga en carnes molidas y chacinados embutidos de Corrientes, Argentina. Revista Veterinaria, 20(1), 11-14.
	Cicuta, M. E., Parma, A. E., Viñas, M. R., Sanz, M. E., Boehringer, S. I., Roibón, W. R., ... & Vena, M. M. (1999). Factores de virulencia de Escherichia coli aisladas de porcinos en Argentina. Revista Veterinaria, 11-13.
	Corriale, M. J., Orozco, M. M., & Jiménez Pérez, I. (2013). Parámetros poblacionales y estado sanitario de capibaras (Hydrochoerus hydrochaeris) en tajamares de Esteros del Iberá. Mastozoología Neotropical, 20(1), 31-45.
	Corriale, M. J., Milano, A. M. F., Gómez-Muñoz, M. A., & Herrera, E. A. (2011). Prevalence of gastrointestinal parasites in a natural population of capybaras Hydrochoerus hydrochaeris in Esteros del Iberá (Argentina). Revista Ibero-Latinoamericana de Parasitología, 70(2), 189-196.
	Crudeli, G., Campero, C. M., Moore, D. P., Benitez, D., Draghi, G., Polich, D., ... & Odeón, A. (2007). High prevalence of Neospora caninum antibodies in water buffaloes (Bubalus bubalis) in ranches of Corrientes, Chaco and Formosa provinces, Argentina. Italian Journal of Animal Science, 6(sup2), 945-947.
	Cucher, M. A., Macchiaroli, N., Baldi, G., Camicia, F., Prada, L., Maldonado, L., ... & Kamenetzky, L. (2016). Cystic echinococcosis in South America: systematic review of species and genotypes of Echinococcus granulosus sensu lato in humans and natural domestic hosts. Tropical Medicine & International Health, 21(2), 166-175.
	de Campos Pereira, M., Szabó M. P. J., Bechara, G. H., Matushima, E. R., Duarte, J. M. B., Rechav, Y., ... & Keirans, J. E. (2000). Ticks (Acari: Ixodidae) associated with wild animals in the Pantanal region of Brazil. Journal of Medical Entomology, 37(6), 979-983.
	de Souza Zanatto, D. C., Duarte, J. M. B., Labruna, M. B., Tasso, J. B., Calchi, A. C., Machado, R. Z., & Andre, M. R. (2019). Evidence of exposure to Coxiella burnetii in neotropical free-living cervids in South America. Acta tropica, 197, 105037.
	Debárbora, V. N., Nava, S., Cirignoli, S., Guglielmone, A. A., & Poi, A. S. (2012). Ticks (Acari: Ixodidae) parasitizing endemic and exotic wild mammals in the Esteros del Iberá wetlands, Argentina. Systematic and Applied Acarology, 17(3), 243-250.
	Della Rosa, P., Cantón, G. J., Hecker, Y. P., & Fiorentino, M. A. (2021). Seroprevalencia de Chlamydia abortus en majadas ovinas de la provincia de Buenos Aires. In I Congreso de Microbiología Veterinaria (CMV) (La Plata, modalidad virtual, 4, 5 y 6 de agosto de 2021).
	Delpietro, H. A., Lord, R. D., Russo, R. G., & Gury-Dhomen, F. (2009). Observations of sylvatic rabies in Northern Argentina during outbreaks of paralytic cattle rabies transmitted by vampire bats (Desmodus rotundus). Journal of Wildlife Diseases, 45(4), 1169-1173.
	Di Benedetto, I. M. D., & Oscherov, E. B. (2014). Ectoparasitosis de roedores sinantrópicos y silvestres de la ciudad de Corrientes y zonas periféricas. XX Reunión de Comunicaciones Científicas y Tecnológicas. Available online at https://repositorio.unne.edu.ar/handle/123456789/51719.
	Di Nucci, D. L. (2022). Presencia de Theileria spp en ciervo de los pantanos (Blastocerus dichotomus) en humedales de Argentina. [Animal Health MSc Thesis]. Facultad de Ciencias Veterinarias, Universidad de Buenos Aires, 61 pp.
	Di Paolo, L. A., Alvarado Pinedo, M. F., Origlia, J., Fernandez, G., Uzal, F. A., & Travería, G. E. (2019). First report of caprine abortions due to Chlamydia abortus in Argentina. Veterinary Medicine and Science, 5(2), 162-167.
	Diesing, K. M. (1850). Systema Helminthum. Vindobonae: Wilhelmum Braumüller, 1, 679 pp.
	Diesing, K. M. (1851). Systema Helminthum. Vindobonae: Wilhelmum Braumüller, 2, 588 pp.
	do Nascimento, C. G., do Nascimento, A. A., Mapeli, E. B., Tebaldi, J. H., Duarte, J. M., & Hoppe, E. G. L. (2006). Natural infection by Paramphistomoidea Stiles and Goldberger, 1910 trematodes in wild marsh deer (Blastocerus dichotomus Illiger, 1815) from Sérgio Mottas’s hydroelectric power station flooding area. Revista Brasileira de Parasitologia Veterinária, 15(4), 133-137.
	do Nascimento, A. A., Bonuti, M. R., Mapeli, E. B., et al. (2000). Infecções naturais em cervídeos (Mammalia: Cervidae) procedentes dos Estados do Mato Grosso do Sul e São Paulo, por nematódeos Trichostrongyloidea Cram, 1927. Brazilian Journal of Veterinary Research and Animal Science, 37(2), 153–158.
	Duarte, J. M. B. (2008). A technique for the capture of free-ranging marsh deer (Blastocerus dichotomus). Journal of Zoo and Wildlife Medicine, 596-599.
	Duarte, J. M. B., Merino, M. L., Gonzalez, S., et al. (2001). Order Artiodactyla, Family Cervidae (Deer). In Fowler, M. E., & Cubas, Z. S. (Eds.), Biology, Medicine, and Surgery of South American Wild Animals (pp. 402-422). Ames, Iowa: Iowa State University Press.
	Dufek, M. I., & Oscherov, E. B. (2014). Listado preliminar de especies de Calliphoridae y Muscidae (Diptera) de los Esteros del Iberá, Corrientes, Argentina. XX Reunión de Comunicaciones Científicas y Tecnológicas. Available online at https://repositorio.unne.edu.ar/bitstream/handle/123456789/51743/RIUNNE_FACENA_AC_Dufek-Oscherov.pdf?sequence=1&isAllowed=y.
	Eberhardt, A. T., Manzoli, D. E., Fernandez, C., Zurvera, D., & Monje, L. D. (2023). Anaplasma species infecting questing ticks in the Iberá wetlands ecoregion, Argentina. Experimental and Applied Acarology, 89(3), 485-496.
	Eberhardt, A. T., Manzoli, D. E., Fernandez, C., Zurvera, D., & Monje, L. D. (2023). Capybara density and climatic factors as modulators of Ehrlichia prevalence in questing ticks in the Iberá wetlands, Argentina. Scientific Reports, 13(1), 12237.
	Eberhardt, A. T., Monje, L. D., Zurvera, D. A., & Beldomenico, P. M. (2014). Detection of Trypanosoma evansi infection in wild capybaras from Argentina using smear microscopy and real-time PCR assays. Veterinary Parasitology, 202(3-4), 226-233.
	Enriquez, G. F., Macchiaverna, N. P., Argibay, H. D., Arias, L. L., Farber, M., Gürtler, R. E., ... & Garbossa, G. (2019). Polyparasitism and zoonotic parasites in dogs from a rural area of the Argentine Chaco. Veterinary Parasitology: Regional Studies and Reports, 16, 100287.
	Ferreira, R. A., Mineo, J. R., Duarte, J. M., Silva, D. A. O., & Patarroyo, J. H. (1997). Toxoplasmosis in naturally infected deer from Brazil. Journal of Wildlife Diseases, 33(4), 896-899.
	Ferreyra, H. D. V., Rudd, J., Foley, J., Vanstreels, R. E., Martín, A. M., Donadio, E., & Uhart, M. M. (2022). Sarcoptic mange outbreak decimates South American wild camelid populations in San Guillermo National Park, Argentina. PLoS One, 17(1), e0256616.
	Flueck, W. T. (2021). Functional limb anatomy in a refugee species: The endangered Patagonian huemul deer (Hippocamelus bisulcus). Anatomia, Histologia, Embryologia, 50(2), 411-416.
	Foschiatti, F. A. D. O., & Ramírez, L. (2009). La prevalencia y difusión de la tuberculosis en el Chaco y la ciudad de Resistencia. Geográfica Digital, 6(12), 53-72.
	Galliez, M., Zamboni, T., Macedo, J., Di Martino, S., & Rosas, A. C. (2024). Translocations and Reintroductions of Tapirs: Case Studies. In Tapirs of the World (pp. 207-220). Springer, Cham.
	Ganzinelli, S., Benitez, D., Gantuya, S., Guswanto, A., Florin-Christensen, M., Schnittger, L., & Igarashi, I. (2020). Highly sensitive nested PCR and rapid immunochromatographic detection of Babesia bovis and Babesia bigemina infection in a cattle herd with acute clinical and fatal cases in Argentina. Transboundary and Emerging Diseases, 67, 159-164.
	Garcia, H. A., Blanco, P. A., Rodrigues, A. C., Rodrigues, C. M., Takata, C. S., Campaner, M., ... & Teixeira, M. M. (2020). Pan-American Trypanosoma (Megatrypanum) trinaperronei n. sp. in the white-tailed deer Odocoileus virginianus Zimmermann and its deer ked Lipoptena mazamae Rondani, 1878: morphological, developmental and phylogeographical characterisation. Parasites & Vectors, 13, 1-18.
	Goncalves, F., Galetti, M., & Streicker, D. G. (2021). Management of vampire bats and rabies: a precaution for rewilding projects in the Neotropics. Perspectives in Ecology and Conservation, 19(1), 37-42.
	Gondim, L. F. P., Araujo Jr, J. P., & Duarte, J. M. B. (2001). Pesquisa de anticorpos contra Neospora caninum em soros de cervos-do-pantanal (Blastocerus dichotomus). In Duarte, J. M. B. (Ed.), O cervo-do-pantanal de Porto Primavera: Resultados de dois anos de pesquisa. CD-ROM, Fundação de Estudos e Pesquisas em Agronomia, Medicina Veterinária e Zootecnia, Jaboticabal, São Paulo, Brazil.
	Gondim, L. F. P., McAllister, M. M., Mateus-Pinilla, N. E., Pitt, W. C., Mech, L. D., & Nelson, M. E. (2004). Transmission of Neospora caninum between wild and domestic animals. Journal of Parasitology, 90(6), 1361-1365.
	Gonzalez, J. A., Gonzalez, A. O., Santa Cruz, A. C., Ortiz, J. C., Comolli, J. A., Roux, J. P., ... & Cayo, D. O. (2003). Aislamiento de Trypanosoma evansi en carpincho (Hydrochaeris hydrochaeris) en cautiverio, de la provincia del Chaco, Argentina. Resumenes de la Reunión de Comunicaciones Científicas y Tecnológicas, Universidad Nacional del Nordeste, 33. Available online at http://www1.unne.edu…
	González-Acuña, D., Saucedo, G. C., Corti, P., Casanueva, M. E., & Cicchino, A. (2009). First records of the louse Solenopotes binipilosus (Insecta: Phthiraptera) and the mite Psoroptes ovis (Arachnida: Acari) from wild southern huemul (Hippocamelus bisulcus). Journal of wildlife diseases, 45(4), 1235-1238.
	Greenhall, A. M. (1988). Feeding behavior. Natural History of Vampire Bats, 111-132.
	Grune Loffler, S., Periago, M. V., Watanabe, O., Saraullo, V., Aldama, E., Cejas, R. G., ... & Brihuega, B. F. (2021). Detección de Leptospira spp. (Spirochaetales: Leptospiraceae) en muestras ambientales de regiones habitadas por poblaciones vulnerables del norte argentino. Revista FAVE. Sección Ciencias Veterinarias, 20(2), 91-96.
	Grune, S. (2014). Aislamiento y caracterización genotípica de leptospiras provenientes de animales silvestres en tres ecoregiones argentinas mediante la técnica del Múltiple-Locus Variable-number Tandem Repeat Análisis (MLVA): Coincidencia con genotipos provenientes de animales de producción. [PhD Thesis]. Universidad de Buenos Aires, Facultad de Ciencias Veterinarias, 135 pp.
	Guanziroli, S., Cicuta, M. E., Zumárraga, M., & Romano, M. I. (2008). Primer aislamiento de Mycobacterium bovis de búfalo del nordeste argentino. Rev. Vet., 19(2), 143-146.
	Guillemi, E. C., Orozco, M. M., Argibay, H. D., & Farber, M. D. (2019). Evidence of Ehrlichia chaffeensis in Argentina through molecular detection in marsh deer (Blastocerus dichotomus). International Journal for Parasitology: Parasites and Wildlife, 8, 45-49.
	Guillemi, E. C., De la Fourniere, S., Orozco, M., Pena Martinez, J., Correa, E., Fernandez, J., ... & Farber, M. D. (2016). Molecular identification of Anaplasma marginale in two autochthonous South American wild species revealed an identical new genotype and its phylogenetic relationship with those of bovines. Parasites & Vectors, 9, 1-9.
	Guillemi, E. C., Imbert, M., De La Fourniere, S., Orozco, M. M., Peña Martínez, J., Rosas, A. C., ... & Farber, M. D. (2020). Closing the gaps to understand the tick transmission of Anaplasma marginale among giant anteaters (Myrmecophaga tridactyla) in Argentina. Pathogens, 9(12), 1033.
	Goossen-Lebrón, T., & Di Nucci, D. (2024). Identifying unfamiliar deer parasites on both sides of the border. 72nd Annual International Conference of the Wildlife Disease Association (Off-Line), Canberra, Australia.
	Hancke, D., & Suárez, O. V. (2018). Structure of parasite communities in urban environments: the case of helminths in synanthropic rodents. Folia Parasitologica, 65.
	Heizenreder, B., Fernández Ponce de León, R., & Kulinka, L. D. (2009). Un caso de miasis humana por Cochliomyia hominivorax (Díptera: Calliphoridae) asociado a varicela. Revista Electrónica de Portales Médicos. Available online at https://www.portalesmedicos.com/publicaciones/articles/1799/1/Un-caso-de-miasis-humana-por-Cochliomyia-hominivorax-(d%EDptera:-calliphoridae)-asociado-a-varicela.
	Hernández, F., Verdugo, C., Cárdenas, F., Sandoval, R., Morales, N., Olmedo, P., ... & Acosta-Jamett, G. (2019). Echinococcus granulosus in the endangered Patagonian huemul (Hippocamelus bisulcus). Journal of wildlife diseases, 55(3), 694-698.
	Holman, P. J., Becu, T., Bakos, E., Polledo, G., Cruz, D., & Wagner, G. G. (1998). Babesia equi field isolates cultured from horse blood using a microcentrifuge method. The Journal of Parasitology, 696-699.
	Ibarra, J., Neira, G., Godoy, D., & Mera y Sierra, R. (2020). Reporte de sarna sarcóptica en zorro gris chico (Lycalopex griseus). Investigación, Ciencia y Universidad, 4(5), 13. Available online at https://repositorio.umaza.edu.ar/bitstream/handle/00261/1529/ICU%20V4N5%202020_resumen_ibarra2.pdf?sequence=1&isAllowed=y.
	Izenour, K., Zikeli, S., Kalalah, A., Ditchkoff, S. S., Starkey, L. A., Wang, C., & Zohdy, S. (2020). Diverse Bartonella spp. detected in white-tailed deer (Odocoileus virginianus) and associated keds (Lipoptena mazamae) in the southeastern USA. Journal of Wildlife Diseases, 56(3), 505-511.
	Jacobo, R. A., Cipolini Galarza, M. F., Martínez, D. E., Dellamea, M., & Draghi, M. G. (2009). Identificación de serovares de Leptospira sp. en búfalos de Corrientes, Argentina. Rev. Vet. UNNE, 20(2), 126-127.
	Jacobo, R. A., Storani, C. A., Cipolini, M. F., & Martínez, D. E. (2007). Leucosis bovina en rodeos lecheros de la Provincia de Corrientes. Rev. Vet., 18(1), 29-32.
	Jacobo, R. A., Storani, C. A., Cipolini Galarza, M. F., & Martínez, D. E. (2005). Leucosis bovina en rodeos lecheros de tres departamentos de la Provincia de Corrientes. Rev. Vet. FCV UNNE, 16(1), 25-27.
	Jimenez-Pérez, I., Delgado, A., Di Blanco, Y. E., Abuina, R., Antúnez, B. E. R. T. A., Galetto, E., ... & Heinonen, S. (2011). Reintroducción del hormiguero gigante (Myrmecophaga tridactyla) en la Reserva Natural Iberá (Argentina): ¿Misión cumplida?. Edentata, 11.
	Kawanami, A. E., de Oliveira, J. P., Arenales, A., et al. (2018). Detection of bluetongue virus in Brazilian cervids in São Paulo state. Pesqui Vet Bras., 38(1), 137-142.
	König, G. A., Palma, E. L., Maradei, E., & Piccone, M. E. (2007). Molecular epidemiology of foot-and-mouth disease virus types A and O isolated in Argentina during the 2000–2002 epizootic. Veterinary Microbiology, 124(1-2), 1-15.
	Konrad, J. L., Campero, L. M., Caspe, G. S., Brihuega, B., Draghi, G., Moore, D. P., ... & Campero, C. M. (2013). Detection of antibodies against Brucella abortus, Leptospira spp., and Apicomplexa protozoa in water buffaloes in the Northeast of Argentina. Tropical Animal Health and Production, 45, 1751-1756.
	Koscinczuk, P., Casco, J. J., Cainzo, R. P., & Camoletto, D. A. (2021). Resolution of a lingual necrosis for canine leptospirosis. Rev. Vet., 32(1), 114-116.
	Lager, I. A., Duffy, S., Miquet, J., Vagnozzi, A., Gorchs, C., Draghi, M., ... & Ramirez, V. (2004). Incidence and isolation of bluetongue virus infection in cattle of the Santo Tomé Department, Corrientes Province, Argentina. Vet Ital., 40, 141-144.
	Legisa, D., Gonzalez, F., De Stefano, G., Pereda, A., & Santos, M. D. (2013). Phylogenetic analysis of bluetongue virus serotype 4 field isolates from Argentina. Journal of General Virology, 94(3), 652-662.
	Lertora, W. J. (2003). Diarrea viral bovina: actualización. Rev. Vet. FCV UNNE, 14(1).
	Lertora, W. J., Burna, A. N., & Catuogno, M. S. (2004). Diagnóstico histopatológico de aborto bovino por Neospora caninum. Rev. Vet., 15(2), 85-88.
	Lertora, W. J., Frías, M. L., & Sánchez Negrette, M. (2009). Detección inmunohistoquímica del antígeno del virus diarrea viral bovina en fetos y neonatos bovinos. Rev. Vet. FCV UNNE, 2(1), 31-36.
	Lertora, W. J., Sánchez Negrette, M., Montenegro, M. A., & Villordo, G. (2012). Pathologic findings in fetuses and bovine neonates in northeastern Argentina. Revista Veterinaria, 23(2), 126-129.
	Lobato, Z. P., Guedes, M. I. M. C., & Matos, A. D. (2015). Bluetongue and other orbiviruses in South America: gaps and challenges. Veterinaria Italiana, 51(4), 253-262.
	Luciani, C. A., & Cardona López, G. A. (1999). Haematobia irritans irritans (Diptera: Muscidae), a new phoretic of Dermatobia hominis (Cuterebridae). Veterinaria Argentina, 16(160), 765-767.
	Lux Hoppe, E. G., Tebaldi, J. H., & Nascimento, A. A. D. (2010). Helminthological screening of free-ranging grey brocket deer (Mazama gouazoubira) Fischer, 1817 (Cervidae: Odocoileini) from Brazilian Pantanal wetlands, with considerations on Pygarginema verrucosa (Molin, 1860) Kadenatzii, 1948 (Spirocercidae: Ascaropsinae). Brazilian Journal of Biology, 70, 417-423.
	Maccio, O. A., Rott, M. D., Resoagli, E. H., Millán, S. D., Gallardo, M. D., Ramírez, M. M., & Resoagli, J. P. (1988). Natural diseases and diseases acquired in captivity of armadillos (Edentata: Dasypodidae). Analysis of findings. Veterinaria Argentina, 5(43), 218, 220-227.
	Machado, R. Z., André, M. R., Werther, K., de Sousa, E., Gavioli, F. A., & Alves Junior, J. R. F. (2012). Migratory and carnivorous birds in Brazil: reservoirs for Anaplasma and Ehrlichia species? Vector-Borne and Zoonotic Diseases, 12(8), 705-708.
	Machado, R. Z., Duarte, J. M. B., Dagnone, A. S., & Szabó, M. P. J. (2006). Detection of Ehrlichia chaffeensis in Brazilian marsh deer (Blastocerus dichotomus). Veterinary Parasitology, 139(1-3), 262-266.
	Maidana, S. S., Marin, M., Destefano, G., Combessies, G., & Romera, S. A. (2018). Herpesvirus bovino 1 (BoHV-1): actualización de las cepas circulantes en Argentina. Revista Veterinaria, 29(1), 52-56.
	Martínez, D., Cipolini, M. F., Storani, C. A., Russo, A. M., & Martínez, E. I. (2018). Brucellosis: prevalence and associated risk factors in cattle, buffalo, goats, and sheep from Formosa, Argentina. Revista Veterinaria, 29(1), 40-44.
	Martínez, D., Cydezko, M. C., Cipolini, M. F., Jacobo, R. A., & Storani, C. A. (2016). Coinfection of tuberculosis and paratuberculosis in a bull from Chaco Province, Argentina. Revista Veterinaria, 27(1), 48-50.
	Martínez, D., Jacobo, R., Cipolini, F., Martínez, I., & Echaide, I. (2012). Transmisión transplacentaria de Neospora caninum en bovinos de cría de la Provincia de Corrientes, Argentina. Revista Veterinaria, 23(1), 43-45.
	Martínez, F. A., Troiano, J. C., Gauna Añasco, L., Rearte, R., & Jara, D. (2002). Infección por coccidios en carívoros silvestres de cautiverio de Argentina. Parasitología Latinoamericana, 57(3-4), 146-148.
	Mason, P. (1994). Parasites of deer in New Zealand. New Zealand journal of zoology, 21(1), 39-47.
	Mastropaolo, M., Torioni de Echaide, S. M., Cuatrin, A. L., Arece, H., Lobato, S., & Mangold, A. J. (2009). Situación de la babesiosis y anaplasmosis de los bovinos en el sudoeste de la Provincia del Chaco (Argentina). Revista FAVE - Ciencias Veterinarias, 8(1), 61-67.
	Mattion, N., König, G., Seki, C., Smitsaart, E., Maradei, E., Robiolo, B., ... & Palma, E. L. (2004). Reintroduction of foot-and-mouth disease in Argentina: characterization of the isolates and development of tools for the control and eradication of the disease. Vaccine, 22(31-32), 4149-4162.
	Merino, D. E., Marder, G., Seijo, A., Lotero, D., Ulon, S. N., Ríos Machuca, L. M., ... & Bottinelli, O. (2008). Leptospirosis en Corrientes, Argentina. Revista de la Facultad de Medicina UNNE, 27(1), 5-7.
	Miranda, A. O., Acosta, R. S., Laffont, H. M., Báez, E. N., Marder, G., Jacobo, R. A., & Núñez, S. E. (2005). Confirmación del virus rábico transmitido por murciélagos en bovinos del nordeste argentino mediante seroneutralización en ratón. Revista Veterinaria, 16(1), 36-39.
	Miranda, A. O., Núñez, S. E., Martínez, L., & Gury-Dohmen, D. M. (2009). Molecular analysis of urban rabies case from vampire bat in Corrientes, Argentina. Revista Veterinaria, 20(2), 77-80.
	Miranda, A. O., Acosta, R., Marder, G., Jacobo, R., & Báez, N. (2003). Persistente epidemia de rabia bovina (paresiante) en la Provincia de Corrientes (Argentina), período 1997-2003. Comunicaciones Científicas y Tecnológicas, Universidad Nacional del Nordeste (Argentina). Available online at http://www.unne.edu.ar/cyt2003/cyt.html.
	MINSAL. Ministerio de Salud de la Nación. (2013). Enfermedades infecciosas: diagnóstico de brucelosis. Guía para el equipo de salud. Available online at https://ministeriodesalud.cba.gov.ar/wp-content/uploads/2021/07/Guia-para-Equipo-de-Salud.pdf.
	MINSAL. Ministerio de Salud de la Nación. (2018). Guía para la prevención, vigilancia y control de la rabia en Argentina. Available online at https://www.argentina.gob.ar/sites/default/files/bancos/2018-10/0000001234cnt-2018-07_guia-rabia.pdf.
	Monzón, C. M. (2005). Detección antígena de Trypanosoma evansi en suero de equinos mediante un test ELISA con anticuerpo monoclonal. [PhD Thesis]. Available online at https://sedici.unlp.edu.ar/bitstream/handle/10915/1568/Documento_completo.pdf?sequence=1.
	Monzon, N. M., Martinez, D. E., Lozina, J., Carbajal, M., & Cipolini Galarza, F. (2021). Brucelosis caprina y extensión rural en el Impenetrable chaqueño. Vet. Arg., 28(400).
	Morán, P. E., Pérez, S. E., Odeón, A. C., & Verna, A. E. (2015). Herpesvirus bovino 4 (BoHV-4): aspectos generales de su biología y situación en la República Argentina. Revista Argentina de Microbiología, 47(2), 155-166. https://doi.org/10.1016/j.ram.2015.02.007.
	Moriena, R. A., Racioppi, O., & Alvarez, J. D. (2000). Efecto curativo y preventivo de una ivermectina larga acción contra la URA (Dermatobia hominis) en bovinos naturalmente infestados, en la provincia de Corrientes, Argentina. Corrientes: Facultad de Ciencias Veterinarias, Universidad Nacional del Nordeste.
	Moriena, R. A., Racioppi, O., Alvarez, J. D., & Lombardero, O. J. (2002). Distomatosis hepática (Fasciola hepatica) y otros trematodos de los rumiantes. Distribución en la provincia de Corrientes. Comunicaciones Científicas y Tecnológicas, Universidad Nacional del Nordeste (Argentina). Available online at https://d1wqtxts1xzle7.cloudfront.net/35169569/V-055-libre.pdf.
	Moré, G., Abrahamovich, P., Jurado, S., Bacigalupe, D., Marin, J. C., Rambeaud, M., ... & Venturini, M. C. (2011). Prevalence of Sarcocystis spp. in Argentinean cattle. Veterinary Parasitology, 177(1-2), 162-165.
	Moré, G., Bacigalupe, D., Basso, W., Rambeaud, M., Beltrame, F., Ramirez, B., ... & Venturini, L. (2009). Frequency of horizontal and vertical transmission for Sarcocystis cruzi and Neospora caninum in dairy cattle. Veterinary Parasitology, 160(1-2), 51-54.
	Muñoz-Calderón, A., Lucero, R. H., Brusés, B. L., Formichelli, L., Koscinczuk, P., Pedelhez, M., & Schijman, A. G. (2021). Detection and identification of kinetoplastids of zoonotic interest by HRM-qPCR analysis in Canis lupus familiaris from Argentinean Mesopotamia. Veterinary Parasitology: Regional Studies and Reports, 24, 100557.
	Mulieri, P. R., & Patitucci, L. D. (2019). Using ecological niche models to describe the geographical distribution of the myiasis-causing Cochliomyia hominivorax (Diptera: Calliphoridae) in southern South America. Parasitology Research, 118(4), 1077-1086.
	Mussart, N. B., Solís, G. A., Arzuaga, S. M., & Coppo, J. A. (2003). Determinaciones hematológicas y urinarias en aguara-guazú (Chrysocyon brachyurus) en cautiverio en el nordeste argentino. Revista Veterinaria, 14(1), 79-84.
	Nava, S., Venzal, J. M., Acuña, D. G., Martins, T. F., & Guglielmone, A. A. (2017). Ticks of the Southern Cone of America: diagnosis, distribution, and hosts with taxonomy, ecology and sanitary importance. Academic Press.
	Nava, S., Venzal, J. M., Labruna, M. B., Mastropaolo, M., González, E. M., Mangold, A. J., & Guglielmone, A. A. (2010). Hosts, distribution and genetic divergence (16S rDNA) of Amblyomma dubitatum (Acari: Ixodidae). Experimental and Applied Acarology, 51(3), 335-351.
	Navas-Suarez, P. E., Diaz-Delgado, J., Matushima, E. R., Favero, C. M., Sanchez Sarmiento, A. M., Sacristan, C., ... & Catao-Dias, J. L. (2018). A retrospective pathology study of two Neotropical deer species (1995-2015), Brazil: Marsh deer (Blastocerus dichotomus) and brown brocket deer (Mazama gouazoubira). PLOS ONE, 13(6), e0198670.
	Odeón, A. C., Spath, E. J. A., Paloma, E. J., Leunda, M. R., Sainz, I. F., Perez, S. E., ... & Cano, A. (2001). Seroprevalencia de la diarrea viral bovina, herpesvirus bovino y virus sincicial respiratorio en Argentina. Revista de Medicina Veterinaria-Buenos Aires, 82(4), 216-221.
	Orozco, M. M., & Di Nucci, D. L. (2023). Free-Ranging Marsh Deer (Blastocerus dichotomus) Health: Immobilization, Sample Collection, and Disease Survey. In Fowler's Zoo and Wild Animal Medicine Current Therapy, Volume 10 (pp. 597-606). WB Saunders.
	Orozco, M. M., Marull, C., Jiménez, I., & Gürtler, R. E. (2013a). Mortalidad invernal de ciervos de los pantanos (Blastocerus dichotomus) en humedales del noreste de Argentina. Mastozoología Neotropical, 20(1), 163-170.
	Orozco, M. M. (2013b). Circulación de múltiples agentes infecciosos entre mamíferos silvestres y domésticos del Chaco Argentino. Mastozoología Neotropical, 20(2).
	Orozco, M. M., Argibay, H. D., Minatel, L., Guillemi, E. C., Berra, Y., Schapira, A., et al. (2020). A participatory surveillance of marsh deer (Blastocerus dichotomus) morbidity and mortality in Argentina: First results. BMC Veterinary Research, 16, 1–18. doi:10.1186/S12917-020-02533-X
	Orozco, M. M., Argibay, H. D., Minatel, L., Signorelli Nuñez, G., Arnica, D., Blanco, P., ... & Caimi, K. (2024). Marsh deer (Blastocerus dichotomus) as a new host for Leptospira borgpetersenii in Argentina. Journal of Neotropical Mammalogy/Mastozoologia Neotropical, 31(1).
	OPS. (2004). Proyecto subregional Cono Sur de Control y Vigilancia de la Hidatidosis Argentina, Brasil, Chile y Uruguay. Primera Reunion Constitutiva. Montevideo, Uruguay. Available online at: https://iris.paho.org/bitstream/handle/10665.2/51607/informeproyecto_spa.pdf?sequence=1
	Olaechea, F., Romero, J., Prieto, O., & Larroza, M. (2013). Ectoparásitos permanentes del ganado en Argentina. En A. Nari y C. Fiel (Eds.), Enfermedades parasitarias con importancia clínica y productiva en rumiantes: Fundamentos epidemiológicos para su diagnóstico y control (pp. 485-515). Editorial Hemisferio Sur, Buenos Aires, Argentina.
	Oscherov, E. B., Milano, A. M. F., Lobo, B., Anda, P., & Escudero, R. (2011). Detection of Anaplasma platys and other pathogens in ectoparasites from urban hosts in Northeast Argentine. Revista Ibero-Latinoamericana de Parasitología, 70(1), 42-48.
	PANAFTOSA-OPS/OMS. (2019). Informe de Situación de los Programas de Erradicación de la Fiebre Aftosa en Sudamérica y Panamá, año 2019. Available online at: https://iris.paho.org/handle/10665.2/57428
	Pandolfi, J., Tamanini, M., Araujo, J., et al. (1998). Presence of bluetongue and epizootic hemorrhagic disease of deer virus in a population of free-ranging marsh deer (Blastocerus dichotomus) living in southwest of São Paulo and in northeast of Mato Grosso do Sul states, in Brazil. Virus Review and Research, 3(suppl 1), S56.
	Parma, A. E., Sanz, M. E., Vinas, M. R., Cicuta, M. E., Blanco, J. E., Boehringer, S. I., ... & Blanco, M. (2000). Toxigenic Escherichia coli isolated from pigs in Argentina. Veterinary Microbiology, 72(3-4), 269-276.
	Paterson, J. (2014). Capture myopathy. En G. West, D. Heard, & N. Caulkett (Eds.), Zoo Animal and Wildlife Immobilization and Anesthesia (2nd ed., pp. 115–122). Blackwell Publishing.
	Pertile, C. N. U., Dubois, F., Medina, A. S., & Sarmiento, N. F. (2021). Mortalidad de equinos por Trypanosoma evansi en Argentina. Diagnóstico parasitológico y molecular. Revista Veterinaria, 32(1), 117-119.
	Petetta, L., Robles, A., Desimone, M., & López, G. (2011). Determinación de la prevalencia de las parasitosis en zona urbana y rural (Impenetrable Chaqueño) de la localidad de Taco Pozo, Chaco. Veterinaria Argentina, 28(277), 1-11.
	Ramirez, M. M., Resoagli, E. H., Martínez, A. R., Millán, S. D., Resoagli, J. P., & Rott, M. D. (1985). Sarcosporidiosis in armadillos of the Argentine northeast. Veterinaria Argentina. 2(16), 528, 530-533.
	Ramirez, N. N., Alegre, E. A., Ruiz, R. M., De Biasio, M. B., & Bastiani, C. E. (2014). Detección de leptospiras patógenas en tejido renal de murciélagos de Corrientes, Argentina. Revista veterinaria, 25(1), 16-20.
	Reeves, W. K., Nelder, M. P., Cobb, K. D., & Dasch, G. A. (2006). Bartonella spp. in deer keds, Lipoptena mazamae (Diptera: Hippoboscidae), from Georgia and South Carolina, USA. Journal of Wildlife Diseases, 42(2), 391-396.
	Resoagli, J. P., Jacobo, R. A., Storani, C. A., Cipolini, M. F., Stamatti, G. M., Deco, M., & Alfonzo, D. (2001). Seroprevalencia de leucosis enzootica bovina en rodeos de cria de la provincia de Corrientes, Argentina. Rev. Med. Vet., 82:71-73.
	Resoagli, J. P., Jacobo, R. A., Storani, C. A., Cipolini Galarza, M. F., Deco, M., Alfonzo, D., & Juri Chagra, D. (2003). Leucosis enzoótica bovina en tambos de la zona de influencia de la ciudad de Corrientes. Rev. Vet. FCV UNNE, 14(1), 20–21.
	Rios, T. A. (2020). Estudios parasitológicos en xenartros (Mammalia: Xenarthra) del Chaco argentino y su interacción con el impacto antrópico (Doctoral dissertation, Universidad Nacional de La Plata). PhD Thesis, Available online at: https://sedici.unlp.edu.ar/bitstream/handle/10915/96201/Documento_completo.pdf-PDFA.pdf?sequence=1.
	Rivera, N. A., Brandt, A. L., Novakofski, J. E., & Mateus-Pinilla, N. E. (2019). Chronic wasting disease in cervids: prevalence, impact and management strategies. Veterinary Medicine: Research and Reports, 123-139.
	Sacchi, A. B. V., Duarte, J. M. B., André, M. R., & Machado, R. Z. (2012). Prevalence and molecular characterization of Anaplasmataceae agents in free-ranging Brazilian marsh deer (Blastocerus dichotomus). Comparative Immunology, Microbiology and Infectious Diseases, 35(4), 325-334.
	Sanabria, R. E. F., Martorelli, S. R., & Romero, J. R. (2009). First report of Paramphistomum leydeni Näsmark, 1937 (Trematoda: Paramphistomidae) in Argentina, and re-examination of Cotylophoron cotylophorum sensu Racioppi et al. (1994). Helminthologia, 46, 225-229.
	Sánchez, R., Romero, J., & Rossanigo, C. (2013). Epidemiología y control de coccidios y Cryptosporidium. Fiel, C.; Nari, A. Enfermedades parasitarias de importancia clínica y productiva en rumiantes. Fundamentos epidemiológicos para su diagnóstico y control. Hemisferio Sur, Uruguay, 357-380. Available online at https://www.researchgate.net/profile/Carlos-Rossanigo-2/publication/305479096_Epidemio…
	Santa Cruz, A. C. M. (2006). Ecto y endoparasitosis de Didelphis albinventris Temminck, del NEA (Marsupalia: didelphidae). PhD thesis, Universidad Nacional de La Plata. Available online at http://sedici.unlp.edu.ar/handle/10915/1574
	Santa Cruz, A., Borda, J. T., Zunino, G. E., Prieto, O. H., Patiño, E. M., Scheibler, N., & Gómez, L. (2000). Sarna psoróptica en monos aulladores (Alouatta caraya) de vida silvestre en Corrientes, Argentina. Rev. Bras. Parasitol. Vet, 9(2), 101-103.
	Sardella, N. H., & Fugassa, H. M. (2009). Parasites in rodent coprolites from the historical archaeological site Alero Mazquiarán, Chubut Province, Argentina. Memórias do Instituto Oswaldo Cruz, 104, 37-42.
	Scioscia, N. P., Orozco, M. M., Cirignoli, S., Vivot, M. M., Barandiaran, S., Ribicich, M., ... & Denegri, G. M. (2011). Monitoreo sanitario de chancho cimarrón (Sus scrofa), ciervo axis (Axis axis) y búfalo (Bubalus bubalis) en la Reserva Natural Iberá, Corrientes. Reunion SAREM Libro de resúmenes, 24, 159.
	Scioscia P. (2022). El zorro gris pampeano (Lycalopex gymnocercus) como hospedador definitivo de Echinococcus granulosus sensu stricto. Revista Argentina de Parasitologia. Número Especial, p25. Available online at https://ri.conicet.gov.ar/bitstream/handle/11336/224929/CONICET_Digital_Nro.8b1447c5-12a2-49e2-a2e9-332c15257f15_C.pdf?sequence=5
	Sebastian, P. S., Benitez-Ibalo, A. P., Flores, F. S., Debárbora, V. N., Martinez, E. I., Thompson, C. S., & Mangold, A. J. (2021). Molecular detection and phylogenetic characterization of Theileria equi in horses (Equus caballus) from a peri-urban area of Argentina. Ticks and Tick-borne Diseases, 12(6), 101810.
	Sebastian, P. S., Panizza, M. N. M., Ríos, I. J. M. G., Tarragona, E. L., Trova, G. B., Negrette, O. S., ... & Nava, S. (2023). Molecular detection and phylogenetic analysis of Anaplasma platys-like and Candidatus Anaplasma boleense strains from Argentina. Comparative Immunology, Microbiology and Infectious Diseases, 96, 101980.
	SENASA 2005a. Dirección de Luchas Sanitarias – Dirección Nacional de Sanidad Animal. Leucosis Bovina Enzoótica, Manual de Procedimientos. Available online at https://www.produccion-animal.com.ar/sanidad_intoxicaciones_metabolicos/infecciosas/bovinos_en_general/146-Manual_leucosis.pdf
	SENASA 2005b. Dirección de Luchas Sanitarias – Dirección Nacional de Sanidad Animal. Lengua Azul, Manual de Procedimientos. Available online at https://www.produccion-animal.com.ar/sanidad_intoxicaciones_metabolicos/infecciosas/comun_varias_especies/61-Manual_Lengua_Azul.pdf
	Serra-Freire, N. M. Ectoparasitos (ectoparasites). In: Duarte, J. M. B., ed. Biología e Conservação de Cervídeos Sul-Americanos: Blastoceros, Ozolotoceros e Mazama. São Paulo, Brazil: Fundação de Estudos e Pesquisas em Agronomia, Medicina Veterinária e Zootecnia. Jaboticabal; 1997:181–194.
	Silveira, J. A. G., Rabelo, E. M. L., & Ribeiro, M. F. B. (2012). Molecular detection of tick‐borne pathogens of the family Anaplasmataceae in Brazilian brown brocket deer (Mazama gouazoubira, Fischer, 1814) and marsh deer (Blastocerus dichotomus, Illiger, 1815). Transboundary and Emerging Diseases, 59(4), 353-360.
	Silveira, J. A., Rabelo, É. M., & Ribeiro, M. F. (2011). Detection of Theileria and Babesia in brown brocket deer (Mazama gouazoubira) and marsh deer (Blastocerus dichotomus) in the State of Minas Gerais, Brazil. Veterinary Parasitology, 177(1-2), 61-66.
	Silveira, J. A., Rabelo, É. M., Lacerda, A. C., Borges, P. A., Tomás, W. M., Pellegrin, A. O., ... & Ribeiro, M. F. (2013). Molecular detection and identification of hemoparasites in pampas deer (Ozotoceros bezoarticus Linnaeus, 1758) from the Pantanal Brazil. Ticks and Tick-borne Diseases, 4(4), 341-345.
	Sinkovich, R. C. (2017). Análisis de los casos bacteriológicamente confirmados de tuberculosis durante el periodo 2014-2015 en el laboratorio central de la provincia de Chaco. Thesis available at https://repositorio.unne.edu.ar/bitstream/handle/123456789/27536/RIUNNE_FMED_TE_Sinkovich_RC.pdf?sequence=1
	Socías, M. E., Fernández, A., Gil, J. F., & Krolewiecki, A. J. (2014). Geohelmintiasis en la Argentina: Una revisión sistemática. Medicina (Buenos Aires), 74(1), 29-36.
	Szabó, M. P., Labruna, M. B., Pereira, M. C., & Duarte, J. M. B. (2003). Ticks (Acari: Ixodidae) on wild marsh-deer (Blastocerus dichotomus) from Southeast Brazil: infestations before and after habitat loss. Journal of Medical Entomology, 40(3), 268-274.
	Szabó, M. P., Castro, M. B., Ramos, H. G., Garcia, M. V., Castagnolli, K. C., Pinter, A., ... & Labruna, M. B. (2007). Species diversity and seasonality of free-living ticks (Acari: Ixodidae) in the natural habitat of wild Marsh deer (Blastocerus dichotomus) in Southeastern Brazil. Veterinary Parasitology, 143(2), 147-154.
	Szabó, M. P. J., Matushima, E. R., de Campos Pereira, M., Werther, K., & Duarte, J. M. B. (2000). Cat flea (Ctenocephalides felis) infestation in quarantined marsh deer (Blastocerus dichotomus) populations. Journal of Zoo and Wildlife Medicine, 31(4), 576-577.
	Tavares, L. E. R., Campião, K. M., Costa-Pereira, R., & Paiva, F. (2017). Helmintos endoparasitos de vertebrados silvestres em Mato Grosso do Sul, Brasil. Iheringia. Série Zoologia, 107(suppl), e2017106.
	Taylor, P. E., Esch, R., Flagan, R. C., House, J., Tran, L., & Glovsky, M. M. (2005). Identification and possible disease mechanisms of an under-recognized fungus, Aureobasidium pullulans. International Archives of Allergy and Immunology, 139(1), 45-52.
	Tomassone, L., Nuñez, P., Gürtler, R. E., Ceballos, L. A., Orozco, M. M., Kitron, U. D., & Farber, M. (2008). Molecular detection of Ehrlichia chaffeensis in Amblyomma parvum ticks, Argentina. Emerging Infectious Diseases, 14(12), 1953.
	Tranulis, M. A., & Tryland, M. (2023). The Zoonotic Potential of Chronic Wasting Disease—A Review. Foods, 12(4), 824.
	Travassos, L., Pinto, C., & Muniz, J. (1927). Excursão scientifica ao Estado de Matto Grosso na zona do Pantanal (Margens dos Rios S. Lourenço e Cuyabá) realisada em 1922. Memórias do Instituto Oswaldo Cruz, 20, 249-269.
	Trezeguet, M. A., Debenedetti, R. T., Suarez, M. F., Barral, L. E., & Ramos, M. (2010). Detección de Fiebre Q en majadas generales caprinas, en la República Argentina. Revista Veterinaria Argentina, 27, 1-9.
	Uhart, M., W. Prado, D. Moreno, H. Ferreira, C. Rossetti, M. Ferreyra Armas, V. Paz y W. Karesh. (2001). Estado sanitario y uso sustentable de yacarés overo (Caiman latirostris) y negro (Caiman yacare) en el Chaco Argentino, V Congreso Internacional en Manejo de Fauna Silvestre en Amazonia y Latinoamérica.
	Urdapilleta, M., Cicuttin, G. L., De Salvo, M. N., Pech-May, A., Salomon, O. D., & Lareschi, M. (2020). Molecular detection and identification of Bartonella in the cat flea Ctenocephalides felis felis collected from companion animals in a border area in northeastern Argentina. Veterinary Parasitology: Regional Studies and Reports, 19, 100361.
	Vicente, J. J., Rodrigues, H. D. O., Gomes, D. C., & Pinto, R. M. (1997). Nematóides do Brasil. Parte V: nematóides de mamíferos. Revista Brasileira de Zoologia, 14, 1-452.
	Viola Resconi, J. L., Alvarez, J. D., & Moriena, R. A. (2006). Prevalencia de las endoparasitosis en caprinos del departamento Maipú, provincia del Chaco (Arg.). Universidad Nacional del Nordeste. Comunicaciones Científicas y Tecnológicas 2006. Resumen: V-042. Available online at https://www.produccion-animal.com.ar/sanidad_intoxicaciones_metabolicos/enfermedades_caprinos/04-endoparasitosis.pdf
	Yordanov, S., & Dimitrova, A. (2023). Anthrax in animals-manifestation, diagnostics and prevention. Bulgarian Journal of Animal Husbandry/Životnov Dni Nauki, 60(3).

## Sheet: Hoja 1
Morán, P. E., Pérez, S. E., Odeón, A. C., & Verna, A. E. (2015). Herpesvirus bovino 4 (BoHV-4): aspectos generales de su biología y situación en la República Argentina. Revista Argentina de Microbiología, 47(2), 155–166. doi:10.1016/j.ram.2015.02.007
Orozco MM, Argibay HD, Minatel L, Guillemi EC, Berra Y, Schapira A, et al. A participatory surveillance of marsh deer (Blastocerus dichotomus) morbidity and mortality in Argentina: First results. BMC Vet Res. 2020;16: 1–18. doi:10.1186/S12917-020-02533-X/FIGURES/4
Scioscia, N. P., Orozco, M. M., Cirignoli, S., Vivot, M. M., Barandiaran, S., Ribicich, M., ... & Denegri, G. M. (2011). Monitoreo sanitario de chancho cimarrón (Sus scrofa), ciervo axis (Axis axis) y búfalo (Bubalus bubalis) en la Reserva Natural Iberá, Corrientes. Reunion SAREM Libro de resúmenes, 24, 159.
Maidana, S. S., Marin, M., Destefano, G., Combessies, G., & Romera, S. A. (2018). Herpesvirus bovino 1 (BoHV-1): actualización de las cepas circulantes en Argentina. Revista veterinaria, 29(1), 52-56.
Brock, J., Lange, M., Guelbenzu-Gonzalo, M., Meunier, N., Vaz, A. M., Tratalos, J. A., ... & Thulke, H. H. (2020). Epidemiology of age-dependent prevalence of Bovine Herpes Virus Type 1 (BoHV-1) in dairy herds with and without vaccination. Veterinary research, 51, 1-13.
